# Supplementary material for: Structural basis for Sarbecovirus ORF6 mediated blockage of nucleocytoplasmic transport
Source: Nat Commun. 2022 Aug 15;13:4782. doi: 10.1038/s41467-022-32489-5 (PMC9376891; doi:10.1038/s41467-022-32489-5)
Supplement: Supplementary file 4 — Source Data [file 41467_2022_32489_MOESM4_ESM.xlsx]

## Sheet: figure 1b&c
0	1.013									fig 1c
0.04	0.012
0.08	-0.034
0.12	-0.096
0.16	-0.195
0.199	-0.261
0.239	-0.327
0.279	-0.341
0.319	-0.286
0.359	-0.129
0.399	-0.085
0.439	0.488
0.479	1.487
0.518	1.194
0.558	0.678
0.598	0.393
0.638	0.296
0.678	0.187
0.718	0.252
0.758	0.325
0.798	0.237
0.838	0.221
0.877	0.249
0.917	0.355
0.957	0.347
0.997	0.293
1.037	0.209
1.077	0.197
1.117	0.154
1.157	0.204
1.197	0.153
1.236	0.016
1.276	0.002
1.316	-0.063
1.356	-0.088
1.396	-0.108
1.436	-0.046
1.476	-0.04
1.516	0.065
1.555	-0.071
1.595	-0.134
1.635	-0.045
1.675	-0.031
1.715	-0.05
1.755	0.094
1.795	0.007
1.835	-0.054
1.875	-0.077
1.914	0.062
1.954	0.227
1.994	0.236
2.034	0.229
2.074	0.236
2.114	0.177
2.154	0.088
2.194	0.08
2.233	0.023
2.273	-0.098
2.313	-0.2
2.353	-0.113
2.393	-0.07
2.433	-0.128
2.473	-0.083
2.513	-0.105
2.553	-0.145
2.592	-0.126
2.632	-0.155
2.672	-0.171
2.712	-0.142
2.752	-0.105
2.792	-0.085
2.832	-0.117
2.872	-0.212
2.911	-0.106
2.951	0.066
2.991	0.112
3.031	0.094
3.071	-0.118
3.111	0.016
3.151	0.007
3.191	-0.045
3.231	0.046
3.27	-0.122
3.31	-0.202
3.35	-0.137
3.39	-0.23
3.43	-0.197
3.47	-0.181
3.51	-0.204
3.55	-0.162
3.59	-0.207
3.629	-0.185
3.669	-0.203
3.709	-0.256
3.749	-0.228
3.789	-0.13
3.829	-0.174
3.869	-0.235
3.909	-0.299
3.948	-0.17
3.988	0.112
4.028	0.149
4.068	0.097
4.108	0.107
4.148	0.087
4.188	0.092
4.228	0.036
4.268	-0.002
4.307	-0.209
4.347	-0.184
4.387	-0.216
4.427	-0.23
4.467	-0.123
4.507	-0.178
4.547	-0.007
4.587	-0.172
4.626	-0.149
4.666	-0.217
4.706	-0.135
4.746	-0.122
4.786	-0.135
4.826	-0.167
4.866	-0.134
4.906	-0.168
4.946	-0.317
4.985	-0.043
5.025	0.02
5.065	0.067
5.105	0.053
5.145	0.024
5.185	0.048
5.225	-0.018
5.265	-0.037
5.304	-0.117
5.344	-0.157
5.384	-0.18
5.424	-0.186
5.464	-0.17
5.504	-0.147
5.544	-0.12
5.584	-0.102
5.624	-0.133
5.663	-0.105
5.703	-0.156
5.743	-0.145
5.783	-0.123
5.823	-0.045
5.863	-0.043
5.903	-0.09
5.943	-0.111
5.983	-0.077
6.022	0.188
6.062	0.347
6.102	0.304
6.142	0.167
6.182	0.201
6.222	0.277
6.262	0.267
6.302	0.193
6.341	0.112
6.381	-0.008
6.421	0.024
6.461	0.047
6.501	0
6.541	0.007
6.581	0.041
6.621	0.067
6.661	0.031
6.7	0.104
6.74	0.056
6.78	0.072
6.82	0.053
6.86	0.179
6.9	0.244
6.94	0.103
6.98	0.082
7.019	0.272
7.059	0.349
7.099	0.274
7.139	0.263
7.179	0.273
7.219	0.32
7.259	0.413
7.299	0.249
7.339	0.249
7.378	0.214
7.418	0.127
7.458	0.153
7.498	0.096
7.538	0.088
7.578	0.15
7.618	0.219
7.658	0.22
7.697	0.157
7.737	0.231
7.777	0.241
7.817	0.244
7.857	0.271
7.897	0.307
7.937	0.283
7.977	0.22
8.017	0.231
8.056	0.454
8.096	0.575
8.136	0.538
8.176	0.577
8.216	0.587
8.256	0.573
8.296	0.548
8.336	0.51
8.376	0.388
8.415	0.326
8.455	0.363
8.495	0.386
8.535	0.322
8.575	0.396
8.615	0.4
8.655	0.452
8.695	0.445
8.734	0.37
8.774	0.402
8.814	0.497
8.854	0.433
8.894	0.431
8.934	0.484
8.974	0.46
9.014	0.454
9.054	0.411
9.093	0.62
9.133	0.658
9.173	0.642
9.213	0.458
9.253	0.522
9.293	0.535
9.333	0.511
9.373	0.459
9.412	0.362
9.452	0.361
9.492	0.296
9.532	0.383
9.572	0.328
9.612	0.367
9.652	0.426
9.692	0.34
9.732	0.343
9.771	0.435
9.811	0.397
9.851	0.445
9.891	0.477
9.931	0.614
9.971	0.657
10.011	0.568
10.051	0.57
10.09	0.603
10.13	0.82
10.17	0.83
10.21	0.91
10.25	0.91
10.29	0.853
10.33	0.905
10.37	0.864
10.41	0.79
10.449	0.648
10.489	0.749
10.529	0.65
10.569	0.589
10.609	0.679
10.649	0.703
10.689	0.692
10.729	0.804
10.769	0.727
10.808	0.722
10.848	0.75
10.888	0.733
10.928	0.694
10.968	0.77
11.008	0.735
11.048	0.803
11.088	0.758
11.127	0.941
11.167	1.031
11.207	1.001
11.247	1.101
11.287	1.114
11.327	1.159
11.367	1.253
11.407	1.267
11.447	1.382
11.486	1.392
11.526	1.456
11.566	1.664
11.606	1.709
11.646	1.842
11.686	2.039
11.726	2.185
11.766	2.28
11.805	2.487
11.845	2.62
11.885	2.873
11.925	3.075
11.965	3.288
12.005	3.44
12.045	3.583
12.085	3.757
12.125	4.01
12.164	4.365
12.204	4.531
12.244	4.848
12.284	4.774
12.324	4.827
12.364	5.144
12.404	5.147
12.444	5.25
12.483	5.269
12.523	5.356
12.563	5.348
12.603	5.424
12.643	5.451
12.683	5.498
12.723	5.457
12.763	5.459
12.803	5.404
12.842	5.363
12.882	5.336
12.922	5.324
12.962	5.205
13.002	5.19
13.042	5.195
13.082	5.04
13.122	4.984
13.162	4.928
13.201	4.892
13.241	4.72
13.281	4.628
13.321	4.631
13.361	4.52
13.401	4.499
13.441	4.338
13.481	4.279
13.52	4.122
13.56	4.003
13.6	4.013
13.64	3.934
13.68	3.934
13.72	3.865
13.76	3.949
13.8	3.814
13.84	3.713
13.879	3.657
13.919	3.703
13.959	3.716
13.999	3.793
14.039	3.82
14.079	3.771
14.119	3.753
14.159	3.73
14.198	3.927
14.238	4.046
14.278	4.011
14.318	4.066
14.358	4.088
14.398	4.082
14.438	4.137
14.478	4.134
14.518	4.153
14.557	4.098
14.597	4.153
14.637	4.215
14.677	4.262
14.717	4.287
14.757	4.489
14.797	4.478
14.837	4.625
14.877	4.655
14.916	4.686
14.956	4.823
14.996	4.9
15.036	5.05
15.076	5.144
15.116	5.209
15.156	5.336
15.196	5.358
15.235	5.537
15.275	5.719
15.315	5.738
15.355	5.793
15.395	5.841
15.435	5.993
15.475	6.149
15.515	6.201
15.555	6.129
15.594	6.255
15.634	6.29
15.674	6.427
15.714	6.579
15.754	6.549
15.794	6.666
15.834	6.699
15.874	6.817
15.913	6.928
15.953	7.047
15.993	7.092
16.033	7.223
16.073	7.392
16.113	7.443
16.153	7.558
16.193	7.678
16.233	7.855
16.272	8.163
16.312	8.238
16.352	8.495
16.392	8.608
16.432	8.748
16.472	8.948
16.512	9.091
16.552	9.313
16.591	9.42
16.631	9.745
16.671	10.125
16.711	10.5
16.751	11.053
16.791	11.688
16.831	12.198
16.871	12.864
16.911	13.742
16.95	14.786
16.99	15.908
17.03	17.316
17.07	18.921
17.11	20.859
17.15	22.886
17.19	25.319
17.23	28.369
17.27	31.463
17.309	35.541
17.349	39.473
17.389	44.035
17.429	49.185
17.469	55.044
17.509	61.8
17.549	68.532
17.589	76.249
17.628	84.17
17.668	93.042
17.708	102.457
17.748	111.986
17.788	123.369
17.828	133.84
17.868	146.27
17.908	157.571
17.948	169.393
17.987	181.413
18.027	192.919
18.067	206.297
18.107	218.02
18.147	229.903
18.187	241.103
18.227	251.462
18.267	261.602
18.306	270.445
18.346	279.657
18.386	286.972
18.426	293.444
18.466	298.945
18.506	302.693
18.546	305.608
18.586	306.946
18.626	307.814
18.665	307.374
18.705	305.678
18.745	303.122
18.785	299.212
18.825	294.486
18.865	289.121
18.905	282.068
18.945	275.708
18.984	267.794
19.024	259.147
19.064	250.612
19.104	241.24
19.144	232.22
19.184	221.307
19.224	211.643
19.264	202.275
19.304	191.735
19.343	181.697
19.383	171.715
19.423	162.571
19.463	151.54
19.503	143.005
19.543	134.65
19.583	125.16
19.623	117.122
19.663	109.131
19.702	101.971
19.742	93.954
19.782	87.504
19.822	82.096
19.862	75.812
19.902	70.209
19.942	65.077
19.982	60.546
20.021	55.746
20.061	51.946
20.101	48.666
20.141	44.864
20.181	41.593
20.221	38.758
20.261	36.142
20.301	33.166
20.341	31.049
20.38	29.558
20.42	27.323
20.46	25.378
20.5	23.663
20.54	22.218
20.58	20.561
20.62	19.065
20.66	18.003
20.699	16.567
20.739	15.397
20.779	14.473
20.819	13.593
20.859	12.556
20.899	11.779
20.939	11.143
20.979	10.352
21.019	9.668
21.058	9.084
21.098	8.555
21.138	7.948
21.178	7.487
21.218	7.155
21.258	6.682
21.298	6.201
21.338	5.904
21.377	5.781
21.417	5.447
21.457	5.185
21.497	4.853
21.537	4.586
21.577	4.465
21.617	4.3
21.657	4.087
21.697	3.914
21.736	3.65
21.776	3.547
21.816	3.441
21.856	3.252
21.896	3.168
21.936	3.062
21.976	2.942
22.016	2.826
22.056	2.715
22.095	2.629
22.135	2.579
22.175	2.451
22.215	2.506
22.255	2.398
22.295	2.277
22.335	2.218
22.375	2.236
22.414	2.384
22.454	2.372
22.494	2.298
22.534	2.251
22.574	2.191
22.614	2.092
22.654	2
22.694	1.943
22.734	1.758
22.773	1.741
22.813	1.678
22.853	1.64
22.893	1.608
22.933	1.612
22.973	1.582
23.013	1.475
23.053	1.487
23.092	1.571
23.132	1.497
23.172	1.507
23.212	1.497
23.252	1.469
23.292	1.47
23.332	1.377
23.372	1.369
23.412	1.552
23.451	1.556
23.491	1.54
23.531	1.499
23.571	1.529
23.611	1.487
23.651	1.405
23.691	1.415
23.731	1.412
23.77	1.26
23.81	1.262
23.85	1.207
23.89	1.238
23.93	1.163
23.97	1.404
24.01	1.344
24.05	1.356
24.09	1.293
24.129	1.326
24.169	1.393
24.209	1.375
24.249	1.463
24.289	1.454
24.329	1.418
24.369	1.442
24.409	1.436
24.449	1.73
24.488	1.72
24.528	1.814
24.568	1.699
24.608	1.657
24.648	1.715
24.688	1.647
24.728	1.475
24.768	1.392
24.807	1.389
24.847	1.394
24.887	1.35
24.927	1.318
24.967	1.406
25.007	1.384
25.047	1.362
25.087	1.344
25.127	1.373
25.166	1.336
25.206	1.34
25.246	1.351
25.286	1.41
25.326	1.394
25.366	1.369
25.406	1.381
25.446	1.448
25.485	1.519
25.525	1.492
25.565	1.505
25.605	1.492
25.645	1.48
25.685	1.451
25.725	1.472
25.765	1.429
25.805	1.366
25.844	1.289
25.884	1.37
25.924	1.379
25.964	1.387
26.004	1.376
26.044	1.44
26.084	1.503
26.124	1.437
26.163	1.363
26.203	1.491
26.243	1.548
26.283	1.537
26.323	1.6
26.363	1.63
26.403	1.531
26.443	1.611
26.483	1.844
26.522	1.959
26.562	1.962
26.602	1.964
26.642	2.037
26.682	2.052
26.722	2.032
26.762	1.989
26.802	1.899
26.842	1.807
26.881	1.835
26.921	1.837
26.961	1.89
27.001	1.843
27.041	1.845
27.081	1.851
27.121	1.839
27.161	1.703
27.2	1.802
27.24	1.697
27.28	1.703
27.32	1.793
27.36	1.744
27.4	1.718
27.44	1.665
27.48	1.523
27.52	1.796
27.559	1.733
27.599	1.76
27.639	1.599
27.679	1.536
27.719	1.57
27.759	1.545
27.799	1.41
27.839	1.379
27.878	1.28
27.918	1.284
27.958	1.267
27.998	1.17
28.038	1.128
28.078	1.203
28.118	1.145
28.158	1.135
28.198	1.125
28.237	1.152
28.277	1.098
28.317	1.098
28.357	1.143
28.397	1.115
28.437	1.07
28.477	1.034
28.517	1.162
28.557	1.313
28.596	1.235
28.636	1.275
28.676	1.283
28.716	1.301
28.756	1.303
28.796	1.179
28.836	1.146
28.876	1.001
28.915	0.962
28.955	0.937
28.995	0.944
29.035	0.957
29.075	0.934
29.115	0.967
29.155	1.031
29.195	0.935
29.235	0.972
29.274	0.964
29.314	0.949
29.354	0.98
29.394	0.996
29.434	0.991
29.474	0.987
29.514	0.957
29.554	1.081
29.593	1.136
29.633	1.035
29.673	1.009
29.713	1.074
29.753	0.999
29.793	0.973
29.833	0.986
29.873	0.967
29.913	0.939
29.952	0.888
29.992	0.936
30.032	0.882
30.072	0.86
30.112	0.868
30.152	0.897
30.192	0.846
30.232	0.888
30.271	0.839
30.311	0.776
30.351	0.86
30.391	0.861
30.431	0.819
30.471	0.841
30.511	0.899
30.551	0.82
30.591	1.053
30.63	1.071
30.67	1.152
30.71	1.094
30.75	0.93
30.79	1.04
30.83	0.97
30.87	0.943
30.91	0.796
30.95	0.798
30.989	0.871
31.029	0.731
31.069	0.761
31.109	0.765
31.149	0.72
31.189	0.74
31.229	0.747
31.269	0.756
31.308	0.751
31.348	0.705
31.388	0.695
31.428	0.786
31.468	0.797
31.508	0.707
31.548	0.708
31.588	0.705
31.628	0.923
31.667	0.92
31.707	0.896
31.747	0.971
31.787	0.873
31.827	0.874
31.867	0.948
31.907	0.813
31.947	0.835
31.986	0.792
32.026	0.749
32.066	0.786
32.106	0.754
32.146	0.752
32.186	0.887
32.226	0.93
32.266	0.956
32.306	0.926
32.345	0.849
32.385	1.006
32.425	0.935
32.465	0.925
32.505	0.951
32.545	0.935
32.585	1.035
32.625	1.149
32.664	1.216
32.704	1.289
32.744	1.259
32.784	1.21
32.824	1.237
32.864	1.249
32.904	1.091
32.944	1.103
32.984	0.99
33.023	0.959
33.063	0.91
33.103	0.999
33.143	0.873
33.183	0.948
33.223	0.892
33.263	0.89
33.303	0.928
33.343	0.909
33.382	0.878
33.422	0.786
33.462	0.797
33.502	0.823
33.542	0.75
33.582	0.719
33.622	0.773
33.662	0.876
33.701	0.85
33.741	0.912
33.781	0.807
33.821	0.693
33.861	0.714
33.901	0.762
33.941	0.747
33.981	0.582
34.021	0.55
34.06	0.587
34.1	0.513
34.14	0.532
34.18	0.544
34.22	0.465
34.26	0.497
34.3	0.491
34.34	0.588
34.379	0.515
34.419	0.472
34.459	0.437
34.499	0.541
34.539	0.506
34.579	0.515
34.619	0.463
34.659	0.476
34.699	0.737
34.738	0.658
34.778	0.669
34.818	0.682
34.858	0.634
34.898	0.634
34.938	0.567
34.978	0.483
35.018	0.413
35.057	0.321
35.097	0.364
35.137	0.304
35.177	0.308
35.217	0.339
35.257	0.265
35.297	0.378
35.337	0.437
35.377	0.346
35.416	0.349
35.456	0.372
35.496	0.382
35.536	0.417
35.576	0.366
35.616	0.204
35.656	0.315
35.696	0.42
35.736	0.517
35.775	0.493
35.815	0.403
35.855	0.522
35.895	0.498
35.935	0.471
35.975	0.492
36.015	0.381
36.055	0.337
36.094	0.487
36.134	0.301
36.174	0.485
36.214	0.359
36.254	0.322
36.294	0.368
36.334	0.283
36.374	0.297
36.414	0.36
36.453	0.312

## Sheet: figure 3k-m
SARS-CoV-2 ORF6 C3								ORF6 C3 and mutations
SARS-CoV ORF6 C3

## Sheet: figure 4c
	The fluorescence intensity of GFP was analyzed by Image J
		1st expt.			2nd expt.
		n1	normalization		n2	n3	normalization
	EV	24955.9	1		26945.5	29302.2	0.958103	1.0419
	WT	5132.12	0.205648		2905.74	2920.92	0.10332	0.103859
	D61A	3455.63	0.13847		2555.22	2269.37	0.090856	0.080692
	I60A	10909.7	0.437159		9810.15	11016.7	0.34882	0.39172
	E59A	7076.29	0.283552		2724.9	2195.73	0.0968894	0.0780735
	M58A	21684	0.868894		22196.5	14917.6	0.789243	0.530427
	P57A	6096.61	0.244295		7805.22	6868.38	0.27753	0.244219
	Q56A	8910.63	0.357055		7018.21	7650.52	0.249547	0.27203
	E46K	20253.5	0.811573		15753.9	14943.4	0.560162	0.531343
	WT	8228.79	0.329734		3383.51	3580.83	0.120308	0.127324
	E56Q	19240.2	0.770967		11544.4	11285.2	0.410485	0.401266
	K46E	3908.7	0.156624		984.158	942.703	0.0349937	0.0335197
	ORF10	28.356	0.001136		69.827	270.111	0.00248284	0.00960434
	M	561.514	0.0225		514.201	654.253	0.0182835	0.0232633

## Sheet: figure 4d
					SARS2 ORF6								SARS1 ORF6
				EV	WT	D61A	I60A	E59A	M58A	P57A	Q56A	E46K	WT	E56Q	K46E	ORF10	M
		Ct value of GFP(Nu)	n1	26.2149	23.7285	24.0975	25.4526	23.5048	26.367	25.2504	25.831	25.9362	23.1657	25.7187	23.4166	22.2196	23.7388
			n2	26.976	23.9221	24.118	25.9775	24.1338	26.6814	25.9318	25.2792	26.4948	23.1126	25.835	23.4648	22.9589	23.2341
			n3	26.9761	24.568	24.2543	25.9871	23.574	26.1029	25.6272	25.0827	26.6006	23.5359	25.503	23.6868	22.2143	23.0642
		Ct value of GFP(cyto)	n1	23.8506	23.4036	23.9025	24.5125	23.3593	24.6284	24.3677	25.0757	24.452	22.7347	24.6369	23.0888	22.4704	23.7383
			n2	24.3111	23.5892	23.8168	25.0352	23.883	24.993	25.1485	24.4588	25.1105	22.5558	24.6671	23.2118	23.3673	23.1962
			n3	25.038	24.2053	24.0445	24.8513	23.3636	24.4286	24.8976	24.2382	25.3599	23.0934	24.5879	23.3887	22.4041	22.9308
				10^7	10^6	10^5	10^4	10^3	10^2
		Ct value of GFP standard sample	n1	14.9295	18.8846	23.0544	26.8899	31.3772	35.2222
			n2	16.4124	18.5471	23.2676	27.0679	30.3309	35.0136
			n3	14.6841	18.24	23.1524	27.1623	30.5325	Undetermined

## Sheet: figure 4e
	The firefly and renilla luciferases were measured sequentially by GLOMAX (Promega)
			firefly	renilla
mock	EV+ISRE-luc+TK-renilla	n1	3448	13553
		n2	3453.35	13894
		n3	3439	14172
IFN-α（500IU/ml）	EV+ISRE-luc+TK-renilla	n1	557446	13844
		n2	576113	14102
		n3	589129	14215
	SARS2-ORF6(WT)+ISRE-luc+TK-renilla	n1	10440	3782
		n2	10095.4	3779
		n3	9721	3764
	SARS2-ORF6(D61A)+ISRE-luc+TK-renilla	n1	8883	3553
		n2	9098.79	3781
		n3	9047	3912
	SARS2-ORF6(I60A)+ISRE-luc+TK-renilla	n1	64162	6740
		n2	65006.4	6880
		n3	64912	6922
	SARS2-ORF6(E59A)+ISRE-luc+TK-renilla	n1	28062.4	6028
		n2	32596.2	5934
		n3	31064.4	6122
	SARS2-ORF6(M58A)+ISRE-luc+TK-renilla	n1	217513	7188
		n2	226986	6882
		n3	240335	6731
	SARS2-ORF6(P57A)+ISRE-luc+TK-renilla	n1	21904	4112
		n2	23014.5	4558
		n3	22192	4650
	SARS2-ORF6(Q56A)+ISRE-luc+TK-renilla	n1	17152	3824
		n2	16599.5	3746
		n3	18018	4116
	SARS2-ORF6(E46K)+ISRE-luc+TK-renilla	n1	80606	7128
		n2	85621.7	7385
		n3	89448	7529
	SARS1-ORF6(WT)+ISRE-luc+TK-renilla	n1	16921	2687
		n2	15931.5	2655
		n3	14956	2622
	SARS1-ORF6(E56Q)+ISRE-luc+TK-renilla	n1	26445	3047
		n2	27176.3	3059
		n3	27743	3052
	SARS1-ORF6(K46E)+ISRE-luc+TK-renilla	n1	14542	3631
		n2	14857.1	3428
		n3	15586	3342

## Sheet: figure 4f
	The firefly and renilla luciferases were measured sequentially by GLOMAX (Promega)
			firefly	renilla
mock	EV+ISRE-luc+TK-renilla	n1	2729	38035
		n2	2758	37960
		n3	2848	38732
IFN-β（500IU/ml）	EV+ISRE-luc+TK-renilla	n1	185925	10898
		n2	176877	10582
		n3	168183	10273
	SARS2-ORF6(WT)+ISRE-luc+TK-renilla	n1	3039	2666
		n2	2897	2594
		n3	2705	2474
	SARS2-ORF6(D61A)+ISRE-luc+TK-renilla	n1	2795	2949
		n2	2865	3084
		n3	2693	2959
	SARS2-ORF6(I60A)+ISRE-luc+TK-renilla	n1	18737	4688
		n2	19471.2	4596
		n3	19300	4311
	SARS2-ORF6(E59A)+ISRE-luc+TK-renilla	n1	4680	2526
		n2	4448.47	2399
		n3	4244	2287
	SARS2-ORF6(M58A)+ISRE-luc+TK-renilla	n1	57902.2	4635
		n2	58647.4	4726
		n3	60737.6	4881
	SARS2-ORF6(P57A)+ISRE-luc+TK-renilla	n1	5312	2700
		n2	5933.12	3055
		n3	6068	3166
	SARS2-ORF6(Q56A)+ISRE-luc+TK-renilla	n1	4645	2765
		n2	4633.27	2806
		n3	4369	2693
	SARS2-ORF6(E46K)+ISRE-luc+TK-renilla	n1	25806	4882
		n2	24519.2	4728
		n3	23847	4688
	SARS1-ORF6(WT)+ISRE-luc+TK-renilla	n1	3918	2239
		n2	3828.89	2186
		n3	3592	2049
	SARS1-ORF6(E56Q)+ISRE-luc+TK-renilla	n1	6912	2301
		n2	6998.16	2289
		n3	6900	2218
	SARS1-ORF6(K46E)+ISRE-luc+TK-renilla	n1	1706	1377
		n2	1773.53	1402
		n3	1894	1467

## Sheet: figure 4g-h
Figure 4g
Figure 4h
	STAT1 expression in cyto and nu was analyzed by Image J
		Nu	Cyto	percentage of Nu(%)	percentage of Cyto(%)
	Lane 1	120786	28841.5	80.7245	19.2755
	lane 2	26583	102802	20.5457	79.4543
	Lane 3	61781.1	63181.3	49.4397	50.5603
	Lane 4	124299	43612.3	74.0265	25.9735
	Lane 5	65120.7	75306.6	46.3732	53.6268
	Lane 6	29326.6	116881	20.0582	79.9418
	Lane 7	44297.7	69013	39.094	60.906
	Lane 8	10919.2	120566	8.3045	91.6955

## Sheet: sumpplelmentary fig 4a-b
VSV M NTE						MHV68 ORF10 CTT

## Sheet: sumpplelmentary fig 5d-e
									The fluorescence intensity of GFP was analyzed by Image J
									Rawdata
										Area	Mean	IntDen	normalization
								EV	n1	194534	0.118	23047.8	1.46705
									n2	108939	0.108	11794.1	0.750721
									n3	112139	0.11	12289.1	0.782231
								CoV2(WT)	n1	27142	0.108	2934.18	0.186768
									n2	36304	0.105	3820.22	0.243166
									n3	28670	0.107	3053.75	0.194378
								CoV(WT)	n1	39064	0.113	4415.36	0.281048
									n2	23687	0.108	2552.05	0.162444
									n3	42319	0.112	4737.13	0.30153
								CoV2(NT)/CTT	n1	102981	0.112	11523.7	0.733509
									n2	124584	0.112	13920.2	0.886051
									n3	67874	0.109	7407.23	0.471488
								CoV(NT)/CTT	n1	101420	0.11	11165.4	0.710701
									n2	83151	0.109	9023.8	0.574386
									n3	129953	0.111	14384.1	0.91558
								ORF10	n1	1405	0.104	146.772	0.00934239
									n2	602	0.089	53.645	0.00341463
									n3	1992	0.098	195.121	0.0124199
